# Supplementary material for: Artemether-lumefantrine treatment of uncomplicated Plasmodium falciparum malaria: a systematic review and meta-analysis of day 7 lumefantrine concentrations and therapeutic response using individual patient data
Source: BMC Med. 2015 Sep 18;13:227. doi: 10.1186/s12916-015-0456-7 (PMC4574542; doi:10.1186/s12916-015-0456-7)
Supplement: Additional file 8: Table S3. — Assessment of risk of bias within studies included in the pooled analysis. Percentage of missing covariates evaluated in the whole pharmacokinetic study, not just in patients with day 7 concentration measured. (XLSX 17 kb) [file 12916_2015_456_MOESM8_ESM.xlsx]

## Sheet: Sheet1
Supplementary Table S3. Assessment of risk of bias within studies included in the pooled analysis. Percentage of missing covariates evaluated in the whole PK study not just in patients with day-7 concentration measured.
														Drug Administration
					Selection of	PCR Methods	%	% droput	% patients with missing covariates					Specified if		PK methods	% patients with missing
Study ID	Randomization	Concealment of treatment	Blinding	Sequence generation	PK patients	described	Missing PCR	before D28	Age	Weight	Parasitaemia	Temperature	Haematology	Supervised	Fat given	described	day-7 concentration	Comment
CCEPC	Y	Y	NA	computer	random	Y	17.6471	2.5	0	0	0	0	0	Y	Y	Y	4.7
DBCXT	Y	Y	single-blinded	computer	all first malaria episodes	Y	0	10	0	0	0	NR	0	Y	Y	Y	0
EDPJN	Y	Y	single blinded	computer	all	Y	0	5	0	0	0.1	19.9	NR	Y	Y	Y	90.4	sparse PK sampling design
FEDZY	Y	Y	open label	computer	all	Y	71.4286	2.5	0	0	0	0.2	0.23	Y	Y	Y	0
FMNNB	Y	not stated	double-blinded	not stated: block randomization	all	Y	0	9.3	0	0	0	0	2.3	Y	N	Y	2.3
GZQDA	Y	Y	NA	computer	all	Y	4.94505	2.6	0	0	0	0.3	1.4	Y	Y	Y	0
HKNHR	Y	Y	open-label	not stated: block randomization	all	Y	20	1.3	0	1	0	0	0	Y	Y	Y	0
KGHRT	N	NA	NA	NA	all	Y	NA	NA	0	0	0	0	1.3	Y	Y	Y	0	retreatment study
KGJRP	Y	not stated	double-blinded	not stated: block randomization	all	Y	6.66667	13.6	0	0	0	0	12	Y	N	Y	11.6
QZJGM	Y	Y	open label	CRO	all	Y	0	5.9	0	0	0	1	0	Y	Y	Y	0
RAJDQ	N	NA	NA	NA	all	Y	20	15.4	0	0	0	0	NR	Y	Y	Y	0
REQES	N	NA	NA	NA	all	Y	0	0	0	0	0	NR	0	Y	Y	Y	0
RGPFA	Y	not stated	double-blinded	not stated: block randomization	all	Y	16.6667	8	0	0	0	0	2	Y	N	Y	2
SAUSX	Y	not stated	double-blinded	not stated: block randomization	all	Y	0	7.5	0	0	14.3	NR at one site	NR at one site	Y	N	Y	8.9
SXGQP	Y	NA	open label	drawing from 10+10 cards	all	Y	50	6.6	0	0	0	0	0	Y	Y	Y	0
UANQM	Y	not stated	open label	computer	all	Y	0	28.1	0	0	0	0.8	4	Y	Y	Y	3.2
UBTXH	Y	Y	open label	computer	all	Y	7.31707	1.9	0	0	0	0	0	Y	Y	Y	0
UHUBT	N	NA	NA	NA	all	Y	100	7.8	0	0	0	0	0	Y	N	Y	10.5
USGDC	Y	Y	open-label	random number tables	all	Y	0	11.4	0	0	2.8	5.6	5.6	Y	Y	Y	2.8
XXFCZ	N	NA	NA	NA	all	Y	4.6729	0.6	0	0	0	0	NR	Y	Y	Y	0
YYDSM	Y	not stated	open-label	computer	random	Y	12.5	6.8	0	0	0	0	2.3	Y	N	Y	0
NA = not applicable
NR = not recorded
